# Supplementary material for: Comparative analysis of HKTs in six poplar species and functional characterization of PyHKTs in stress-affected tissues
Source: BMC Genomics. 2025 Jan 7;26:18. doi: 10.1186/s12864-025-11203-x (PMC11708190; doi:10.1186/s12864-025-11203-x)
Supplement: Supplementary file 7 — Supplementary Material 7: qRT-PCR primers for the P. yunnanensis HKT genes [file 12864_2025_11203_MOESM7_ESM.xlsx]

## Sheet: Sheet1
Table S1. qRT-PCR primers for the P. yunnanensis HKT genes
id	5’ Primer (Forward)	3’ Primer (Reverse)
Poyun34689	GGTCCTTCCTTCGTGTATTAGTC	TCATGATGATAAGTTGGGTGTTAG
Poyun34820	AGAAAGCATCGTGGACCTG	AACTGTAGCCTGTTGTAAACCC
