# Supplementary material for: Comparative analysis of HKTs in six poplar species and functional characterization of PyHKTs in stress-affected tissues
Source: BMC Genomics. 2025 Jan 7;26:18. doi: 10.1186/s12864-025-11203-x (PMC11708190; doi:10.1186/s12864-025-11203-x)
Supplement: Supplementary file 8 — Supplementary Material 8: Ka/Ks ratios of different poplar HKT genes [file 12864_2025_11203_MOESM8_ESM.xlsx]

## Sheet: Sheet2
Table S2. Ka/Ks ratios of different poplar HKT genes
Seq_1	Seq_2	Ka	Ks	Ka/Ks	Ka_Ks	EffectiveLen	AverageS-sites	AverageN-sites	cN	cS	pN	pS
Poyun34820	XP_034906209	0.0130836	0.0553246	0.236488	0.236488	498	112.5	385.5	5	6	0.0129702	0.0533333
Poyun34689	XP_034918867.1	0.0188342	0.0563513	0.334227	0.334227	1605	368.417	1236.58	23	20	0.0185996	0.0542864
Potri.018G147501	Poyun34820	0.071316	0.116041	0.614574	0.614574	468	105.417	362.583	24.6667	11.3333	0.0680303	0.10751
Potri.018G132200	Poyun34689	0.0048662	0.0248642	0.195711	0.195711	1605	368	1237	6	9	0.00485044	0.0244565
KAG6740023.1	Poyun34820	0.0157417	0.055155	0.285409	0.285409	498	112.833	385.167	6	6	0.0155777	0.0531758
KAG6741040.1	Poyun34689	0.0167384	0.0531057	0.31519	0.31519	1419	331.583	1087.42	18	17	0.016553	0.0512692
KAG6741120.1	Poyun34689	0.0180054	0.0592831	0.303718	0.303718	1605	368.417	1236.58	22	21	0.017791	0.0570007
Poyun34820	XP_011017602.1	0.0237591	0.0549864	0.432091	0.432091	498	113.167	384.833	9	6	0.0233867	0.0530191
Poyun34689	XP_011017751.1	0.0255291	0.0738009	0.345919	0.345919	1605	369.917	1235.08	31	26	0.0250995	0.0702861
Podel.18G152700	Poyun34820	0.0157417	0.055155	0.285409	0.285409	498	112.833	385.167	6	6	0.0155777	0.0531758
Podel.18G140400	Poyun34689	0.0122302	0.0276402	0.442479	0.442479	1605	368.5	1236.5	15	10	0.012131	0.027137
