# Supplementary material for: Comparative analysis of HKTs in six poplar species and functional characterization of PyHKTs in stress-affected tissues
Source: BMC Genomics. 2025 Jan 7;26:18. doi: 10.1186/s12864-025-11203-x (PMC11708190; doi:10.1186/s12864-025-11203-x)
Supplement: Supplementary file 9 — Supplementary Material 9: Information on the proteins predicted to interact with P. yunnanensis HKTs [file 12864_2025_11203_MOESM9_ESM.xlsx]

## Sheet: poplar HKTs
Table S3-1. Information on the proteins predicted to interact with P. yunnanensis HKTs
#queryIndex	queryItem	stringId	identity	bitscore	preferredName	annotation
1	XP_011017602.1	3694.A0A2K1X091	57.5	555.1	A0A2K1X091	Uncharacterized protein.
2	XP_011017603.1	3694.A0A2K1X091	53.4	528.5	A0A2K1X091	Uncharacterized protein.
3	XP_011017604.1	3694.A0A2K1X091	57.3	553.5	A0A2K1X091	Uncharacterized protein.
4	XP_011017605.1	3694.A0A2K1X091	57.5	555.8	A0A2K1X091	Uncharacterized protein.
5	XP_011017751.1	3694.A0A2K1X091	95.3	998.4	A0A2K1X091	Uncharacterized protein.
6	XP_034906209.1	3694.A0A2K1X091	57.5	547.4	A0A2K1X091	Uncharacterized protein.
7	XP_034918867.1	3694.A0A2K1X091	96.6	1014.6	A0A2K1X091	Uncharacterized protein.
8	Podel.18G140400.1.p	3694.A0A2K1X091	97.8	1020.4	A0A2K1X091	Uncharacterized protein.
9	Podel.18G152700.1.p	3694.A0A2K1X091	57.1	548.5	A0A2K1X091	Uncharacterized protein.
10	KAG6740023.1	3694.A0A2K1X091	97	888.6	A0A2K1X091	Uncharacterized protein.
11	KAG6741040.1	3694.A0A2K1X091	96.8	1015.8	A0A2K1X091	Uncharacterized protein.
12	KAG6741120.1	3694.A0A2K1X091	57.9	538.9	A0A2K1X091	Uncharacterized protein.
13	Potri.018G132200.1.p	3694.A0A2K1X091	99.8	1043.5	A0A2K1X091	Uncharacterized protein.
14	Potri.018G147501.2.p	3694.A0A3N7HB31	100	346.7	A0A3N7HB31	Uncharacterized protein.
15	Poyun34820.t1	3694.A0A3N7HB31	96.4	278.9	A0A3N7HB31	Uncharacterized protein.
16	Poyun34689.t1	3694.A0A2K1X091	98.7	1029.6	A0A2K1X091	Uncharacterized protein.
17	AtAAF68393.1	3694.A0A2K1X091	54.6	467.2	A0A2K1X091	Uncharacterized protein.
18	TaAAA52749.1	3694.A0A2K1X091	43.5	401.7	A0A2K1X091	Uncharacterized protein.

## Sheet: annotation
Table S3-2. Information on the proteins predicted to interact with P. yunnanensis HKTs
#node	identifier	domain_summary_url	annotation	other_names_and_aliases
A0A2K1X091	3694.A0A2K1X091	Uncharacterized protein.	https://smart.embl.de/smart/DDvec.cgi?smart=535:TRANS(39|61)+TRANS(108|130)+Pfam_TrkH(169|527)+	7470104,A0A2K1X091,A0A2K1X091_POPTR,POPTR_018G132200,Sodium transporter HKT1,Uncharacterized protein,XP_002325229,pop:7470104
A0A2K1X7C6	3694.A0A2K1X7C6	Uncharacterized protein.	https://smart.embl.de/smart/DDvec.cgi?smart=321:SANT(13|63)+SANT(66|114)+	18106632,A0A2K1X7C6,A0A2K1X7C6_POPTR,POPTR_017G130300,Transcription factor MYB, plant,Transcription factor MYB20,Uncharacterized protein,XP_006372565,pop:18106632
A9PAJ5_POPTR	3694.A9PAJ5	Ribosomal_L18e/L15P domain-containing protein.	https://smart.embl.de/smart/DDvec.cgi?smart=187:Pfam_Ribosomal_L27A(5|121)+	18098647,60S ribosomal protein L18-2,A9PAJ5,A9PAJ5_POPTR,Large subunit ribosomal protein L18e,POPTR_005G023500,Ribosomal_L18e/L15P domain-containing protein,XM_006382392.1,XP_006382454,XP_006382454.1,pop:18098647
A9PBR7_POPTR	3694.A9PBR7	Ribosomal_L18e/L15P domain-containing protein.	https://smart.embl.de/smart/DDvec.cgi?smart=187:Pfam_Ribosomal_L27A(6|121)+	60S ribosomal protein L18-2,7491291,A9PBR7,A9PBR7_POPTR,Large subunit ribosomal protein L18e,POPTR_014G127300,Ribosomal_L18e/L15P domain-containing protein,XM_002320963.2,XP_002320999,XP_002320999.1,pop:7491291
B9GJS3_POPTR	3694.B9GJS3	Uncharacterized protein.	https://smart.embl.de/smart/DDvec.cgi?smart=260:Pfam_ATP-synt_D(16|209)+	7495775,B9GJS3,B9GJS3_POPTR,POPTR_001G331800,Uncharacterized protein,V-type H+-transporting ATPase subunit D,V-type proton ATPase subunit D,XM_002300064.2,XP_002300100,XP_002300100.1,pop:7495775
B9GK95_POPTR	3694.B9GK95	Uncharacterized protein.	https://smart.embl.de/smart/DDvec.cgi?smart=498:Pfam_FUSC_2(77|222)+Pfam_ALMT(404|457)+	7467051,Aluminum-activated malate transporter 10,B9GK95,B9GK95_POPTR,POPTR_001G085900,Uncharacterized protein,XM_002299403.1,XP_002299439,XP_002299439.1,pop:7467051
B9GR44_POPTR	3694.B9GR44	Uncharacterized protein.	https://smart.embl.de/smart/DDvec.cgi?smart=492:Pfam_FUSC_2(79|222)+	7457411,Aluminum-activated malate transporter 10,B9GR44,B9GR44_POPTR,POPTR_002G174600,Uncharacterized protein,XM_002301386.2,XP_002301422,XP_002301422.2,pop:7457411
B9GSC1_POPTR	3694.B9GSC1	Ribosomal_L18e/L15P domain-containing protein.	https://smart.embl.de/smart/DDvec.cgi?smart=187:Pfam_Ribosomal_L27A(6|121)+	60S ribosomal protein L18-2,7487794,B9GSC1,B9GSC1_POPTR,Large subunit ribosomal protein L18e,POPTR_002G202800,Ribosomal_L18e/L15P domain-containing protein,XM_002301449.2,XP_002301485,XP_002301485.1,pop:7487794
B9GXV3_POPTR	3694.B9GXV3	Uncharacterized protein.	https://smart.embl.de/smart/DDvec.cgi?smart=498:Pfam_FUSC_2(77|222)+	7497508,Aluminum-activated malate transporter 10,B9GXV3,B9GXV3_POPTR,POPTR_003G145000,Uncharacterized protein,XP_024453043,pop:7497508
B9I7B8_POPTR	3694.B9I7B8	Ribosomal_L18e/L15P domain-containing protein.	https://smart.embl.de/smart/DDvec.cgi?smart=187:Pfam_Ribosomal_L27A(6|121)+	60S ribosomal protein L18-2,7478929,B9I7B8,B9I7B8_POPTR,Large subunit ribosomal protein L18e,POPTR_013G013600,Ribosomal_L18e/L15P domain-containing protein,XM_002319466.2,XP_002319502,XP_002319502.1,pop:7478929
B9IJU1_POPTR	3694.B9IJU1	V-type proton ATPase subunit; Subunit of the integral membrane V0 complex of vacuolar ATPase. Vacuolar ATPase is responsible for acidifying a variety of intracellular compartments in eukaryotic cells, thus providing most of the energy required for transport processes in the vacuolar system. Belongs to the V-ATPase V0D/AC39 subunit family.	https://smart.embl.de/smart/DDvec.cgi?smart=351:Pfam_vATP-synt_AC39(16|346)+	7495957,B9IJU1,B9IJU1_POPTR,POPTR_017G079200,V-type H+-transporting ATPase subunit d,V-type proton ATPase subunit,V-type proton ATPase subunit d2,XM_002324004.2,XP_002324040,XP_002324040.1,pop:7495957
#node	identifier	domain_summary_url	annotation	other_names_and_aliases
A0A2K1X703	3694.A0A2K1X703	Uncharacterized protein.	https://smart.embl.de/smart/DDvec.cgi?smart=282:Pfam_Formyl_trans_N(1|139)+Pfam_Formyl_trans_C(165|275)+	18099405,2.1.2.9,A0A2K1X703,A0A2K1X703_POPTR,EC 2.1.2.9,Methionyl-tRNA formyltransferase,POPTR_017G123300,Uncharacterized protein,Uncharacterized protein LOC18099405,XP_024444320,pop:18099405
A0A2K1ZCM0	3694.A0A2K1ZCM0	Delta-1-pyrroline-5-carboxylate synthase; P5CS plays a key role in proline biosynthesis, leading to osmoregulation in plants; In the N-terminal section; belongs to the glutamate 5- kinase family.	https://smart.embl.de/smart/DDvec.cgi?smart=715:Pfam_AA_kinase(15|260)+	1.2.1.41,18101402,2.7.2.11,A0A2K1ZCM0,A0A2K1ZCM0_POPTR,Delta-1-pyrroline-5-carboxylate synthase,Delta-1-pyrroline-5-carboxylate synthetase,EC 1.2.1.41,EC 2.7.2.11,GK,GPR,Gamma-glutamyl kinase,Gamma-glutamyl phosphate reductase,Glutamate 5-kinase,Glutamate-5-semialdehyde dehydrogenase,Glutamyl-gamma-semialdehyde dehydrogenase,POPTR_008G060200,XP_024462063,pop:18101402
A0A3N7HB31	3694.A0A3N7HB31	Uncharacterized protein.	https://smart.embl.de/smart/DDvec.cgi?smart=168:Pfam_TrkH(40|159)+	112324902,A0A3N7HB31,A0A3N7HB31_POPTR,POPTR_018G147501,Probable cation transporter HKT7,Uncharacterized protein,XP_024445304,pop:112324902
A9P9S9_POPTR	3694.A9P9S9	V-type proton ATPase subunit F; Subunit of the peripheral V1 complex of vacuolar ATPase essential for assembly or catalytic function. V-ATPase is responsible for acidifying a variety of intracellular compartments in eukaryotic cells.	https://smart.embl.de/smart/DDvec.cgi?smart=130:Pfam_ATP-synt_F(15|116)+	7454320,A9P9S9,A9P9S9_POPTR,POPTR_005G217600,V-type H+-transporting ATPase subunit F,V-type proton ATPase subunit F,XM_002306777.2,XP_002306813,XP_002306813.1,pop:7454320
A9PCK1_POPTR	3694.A9PCK1	Vacuolar proton pump subunit B; Non-catalytic subunit of the peripheral V1 complex of vacuolar ATPase; Belongs to the ATPase alpha/beta chains family.	https://smart.embl.de/smart/DDvec.cgi?smart=488:Pfam_ATP-synt_ab_N(24|90)+Pfam_ATP-synt_ab(147|377)+	7474990,A9PCK1,A9PCK1_POPTR,POPTR_009G137800,V-ATPase subunit B,V-type H+-transporting ATPase subunit B,V-type proton ATPase subunit B 2,Vacuolar proton pump subunit B,XM_002313659.2,XM_006379232.1,XP_002313695.1,XP_006379294,XP_006379294.1,pop:7474990
B9GJS3_POPTR	3694.B9GJS3	Uncharacterized protein.	https://smart.embl.de/smart/DDvec.cgi?smart=260:Pfam_ATP-synt_D(16|209)+	7495775,B9GJS3,B9GJS3_POPTR,POPTR_001G331800,Uncharacterized protein,V-type H+-transporting ATPase subunit D,V-type proton ATPase subunit D,XM_002300064.2,XP_002300100,XP_002300100.1,pop:7495775
B9HK35_POPTR	3694.B9HK35	Uncharacterized protein.	https://smart.embl.de/smart/DDvec.cgi?smart=623:Pfam_ATP-synt_ab_N(24|86)+Pfam_ATP-synt_ab_Xtn(102|223)+Pfam_ATP-synt_ab(232|458)+	7.1.2.2,7497778,B9HK35,B9HK35_POPTR,EC 7.1.2.2,POPTR_008G005000,Uncharacterized protein,V-type H+-transporting ATPase subunit A,V-type proton ATPase catalytic subunit A,XM_002310891.2,XP_002310927,XP_002310927.1,pop:7497778
B9HT60_POPTR	3694.B9HT60	Delta-1-pyrroline-5-carboxylate synthase; P5CS plays a key role in proline biosynthesis, leading to osmoregulation in plants; In the N-terminal section; belongs to the glutamate 5- kinase family.	https://smart.embl.de/smart/DDvec.cgi?smart=719:Pfam_AA_kinase(15|260)+	1.2.1.41,2.7.2.11,7490371,B9HT60,B9HT60_POPTR,Delta-1-pyrroline-5-carboxylate synthase,Delta-1-pyrroline-5-carboxylate synthetase,EC 1.2.1.41,EC 2.7.2.11,GK,GPR,Gamma-glutamyl kinase,Gamma-glutamyl phosphate reductase,Glutamate 5-kinase,Glutamate-5-semialdehyde dehydrogenase,Glutamyl-gamma-semialdehyde dehydrogenase,POPTR_010G198400,XM_002315166.2,XP_002315202,XP_002315202.1,pop:7490371
B9HV14_POPTR	3694.B9HV14	Uncharacterized protein.	https://smart.embl.de/smart/DDvec.cgi?smart=623:Pfam_ATP-synt_ab_N(24|86)+Pfam_ATP-synt_ab_Xtn(102|223)+Pfam_ATP-synt_ab(232|458)+	7.1.2.2,7455516,B9HV14,B9HV14_POPTR,EC 7.1.2.2,POPTR_010G253500,Uncharacterized protein,V-type H+-transporting ATPase subunit A,V-type proton ATPase catalytic subunit A,XM_002315335.2,XP_002315371,XP_002315371.1,pop:7455516
B9IJU1_POPTR	3694.B9IJU1	V-type proton ATPase subunit; Subunit of the integral membrane V0 complex of vacuolar ATPase. Vacuolar ATPase is responsible for acidifying a variety of intracellular compartments in eukaryotic cells, thus providing most of the energy required for transport processes in the vacuolar system. Belongs to the V-ATPase V0D/AC39 subunit family.	https://smart.embl.de/smart/DDvec.cgi?smart=351:Pfam_vATP-synt_AC39(16|346)+	7495957,B9IJU1,B9IJU1_POPTR,POPTR_017G079200,V-type H+-transporting ATPase subunit d,V-type proton ATPase subunit,V-type proton ATPase subunit d2,XM_002324004.2,XP_002324040,XP_002324040.1,pop:7495957
atpF	3694.A4GYP4	ATP synthase subunit b, chloroplastic; F(1)F(0) ATP synthase produces ATP from ADP in the presence of a proton or sodium gradient. F-type ATPases consist of two structural domains, F(1) containing the extramembraneous catalytic core and F(0) containing the membrane proton channel, linked together by a central stalk and a peripheral stalk. During catalysis, ATP synthesis in the catalytic domain of…	https://smart.embl.de/smart/DDvec.cgi?smart=184:Pfam_ATP-synt_B(26|157)+	4929639,A4GYP4,ATP synthase CF0 B subunit,ATP synthase F(0) sector subunit b,ATP synthase subunit b, chloroplastic,ATPF_POPTR,ATPase subunit I,AtpF,F-type H+-transporting ATPase subunit b,NC_009143.1,Poptr_cp006,YP_001109485,YP_001109485.1,atpF,pop:4929639

## Sheet: id
Table S3-3. Information on the proteins predicted to interact with P. yunnanensis HKTs
A	id	CK	T1	T4	TR	seed_ortholog	Description	Preferred_name	PFAMs
3694.A9PAJ5	Poyun15081	88.8367	117.813	182.63	156.087	3694.POPTR_0005s02330.1	60S ribosomal protein	RPL18	Ribosomal_L18
3694.B9I7B8	Poyun24103	53.2167	73.5433	76.0367	65.52	3694.POPTR_0013s01520.1	60S ribosomal protein	RPL18	Ribosomal_L18
3694.B9GSC1	Poyun10716	21.8533	31.6467	35.74	34.6667	3694.POPTR_0002s20400.1	60S ribosomal protein	RPL18	Ribosomal_L18
3694.B9GR44	Poyun10997	0	0.0166667	0	0	3694.POPTR_0002s17520.1	Aluminum-activated malate transporter	-	ALMT,FUSC_2
3694.B9GXV3	Poyun19223	0	0.06	0.42	0	3694.POPTR_0003s14490.1	Aluminum-activated malate transporter	-	ALMT,FUSC_2
3694.A0A2K1X7C6	Poyun33143	12.4433	10.28	12.5933	17.1867	3694.POPTR_0017s02850.1	ODORANT1-like	-	Myb_DNA-binding
3694.B9GK95	Poyun00808	0	0	0	0	3694.POPTR_0001s11180.1	Aluminum-activated malate transporter	-	ALMT,FUSC_2
3694.A9PBR7	Poyun26374	25.92	36.89	47.0633	44.71	3694.POPTR_0014s12210.1	60s ribosomal protein	RPL18	Ribosomal_L18
3694.B9IJU1	Poyun32679	74.2367	81.1767	85.02	74.2167	3983.cassava4.1_010805m	Subunit of the integral membrane V0 complex of vacuolar ATPase. Vacuolar ATPase is responsible for acidifying a variety of intracellular compartments in eukaryotic cells, thus providing most of the energy required for transport processes in the vacuolar system	-	vATP-synt_AC39
3694.B9GJS3	Poyun03434	105.573	105.257	109.073	75.38	3694.POPTR_0001s33930.1	V-type proton ATPase subunit	-	ATP-synt_D
B	id	CK	T1	T4	TR	seed_ortholog	Description	Preferred_name	PFAMs
3694.A0A2K1X703	Poyun33080	6.25667	12.0333	11.4267	20.18	3988.XP_002528067.1	Methionyl-trna	-	Formyl_trans_C,Formyl_trans_N
3694.B9HT60	Poyun17222	68.4433	70.2	144.697	143.133	3694.POPTR_0010s20590.1	P5CS plays a key role in proline biosynthesis, leading to osmoregulation in plants	P5CS	AA_kinase,Aldedh
3694.A0A2K1ZCM0	Poyun22132	8.15	3.98667	34.78	34.0433	3694.POPTR_0008s06060.1	P5CS plays a key role in proline biosynthesis, leading to osmoregulation in plants	P5CS	AA_kinase,Aldedh
3694.B9HV14	Poyun17784	124.853	118.74	135.23	112.507	3694.POPTR_0010s26000.1	V-type proton ATPase catalytic subunit	VHA-A	ATP-synt_ab,ATP-synt_ab_N,ATP-synt_ab_Xtn
3694.B9HK35	Poyun21602	175.47	167.62	141.997	118.2	3694.POPTR_0008s00560.1	V-type proton ATPase catalytic subunit	VHA-A	ATP-synt_ab,ATP-synt_ab_N,ATP-synt_ab_Xtn
3694.A9PCK1	Poyun39164	148.13	128.297	157.45	125.64	3694.POPTR_0009s14000.1	ATP synthase alpha/beta family, beta-barrel domain	-	ATP-synt_ab,ATP-synt_ab_N
3694.A9P9S9	Poyun13236	38.86	44.8267	55.8467	46.23	3694.POPTR_0005s23910.1	Subunit of the peripheral V1 complex of vacuolar ATPase essential for assembly or catalytic function. V-ATPase is responsible for acidifying a variety of intracellular compartments in eukaryotic cells	-	ATP-synt_F
3694.B9IJU1	Poyun32679	74.2367	81.1767	85.02	74.2167	3983.cassava4.1_010805m	Subunit of the integral membrane V0 complex of vacuolar ATPase. Vacuolar ATPase is responsible for acidifying a variety of intracellular compartments in eukaryotic cells, thus providing most of the energy required for transport processes in the vacuolar system	-	vATP-synt_AC39
3694.B9GJS3	Poyun03434	105.573	105.257	109.073	75.38	3694.POPTR_0001s33930.1	V-type proton ATPase subunit	-	ATP-synt_D
3694.A0A3N7HB31	Poyun34820	0	0.0766667	0	0.09	102107.XP_008223908.1	Cation transport protein	-	TrkH
